# Supplementary material for: COVID-19 Vaccination among Czech Dentists
Source: Vaccines (Basel). 2022 Mar 11;10(3):428. doi: 10.3390/vaccines10030428 (PMC8953980; doi:10.3390/vaccines10030428)
Supplement: Supplementary file 1 [file vaccines-10-00428-s001.zip]

Archive with 1 entries (1 files):
- vaccines-1591757-supplementary.pdf
